# Supplementary material for: In Silico Analysis of Shiga Toxin-Producing Escherichia coli O157:H7 Strains from Presumptive Super- and Low-Shedder Cattle
Source: Toxins (Basel). 2024 Feb 5;16(2):86. doi: 10.3390/toxins16020086 (PMC10893428; doi:10.3390/toxins16020086)
Supplement: Supplementary file 1 [file toxins-16-00086-s001.zip]

Archive with 1 entries (1 files):
- toxins-2769489-supplementary.xlsx
